# Supplementary material for: Critical role for a promoter discriminator in RpoS control of virulence in Edwardsiella piscicida
Source: PLoS Pathog. 2018 Aug 31;14(8):e1007272. doi: 10.1371/journal.ppat.1007272 (PMC6136808; doi:10.1371/journal.ppat.1007272)
Supplement: S3 Table — (XLSX) [file ppat.1007272.s009.xlsx]

## Sheet: Sheet1
Table S3 List of genes activated by RpoS according to RNA-seq analysis
Locus	Gene	Annotation	ΔrpoS/WT
ETAE_1772	-	hypothetical protein	0.00573066
ETAE_1944	yfdH	glycosyltransferase	0.00970874
ETAE_1473	-	hypothetical protein	0.00980392
ETAE_1773	-	glycogen synthesis protein	0.00980392
ETAE_1540	-	amino acid ABC transporter substrate-binding protein	0.0118577
ETAE_1479	yeaG	Ser protein kinase	0.0126582
ETAE_2873	rpoS	RNA polymerase sigma factor	0.0147601
ETAE_2694	-	hypothetical protein	0.016129
ETAE_1945	-	hypothetical protein	0.0169492
ETAE_1478	-	hypothetical protein	0.0188679
ETAE_1946	-	hypothetical protein	0.0194986
ETAE_1309	-	hypothetical protein	0.0215463
ETAE_0025	uraA1	xanthine/uracil permease	0.0235849
ETAE_2866	ybaS	glutaminase	0.025641
ETAE_3387	-	hypothetical protein	0.0277778
ETAE_0849	-	hypothetical protein	0.0302198
ETAE_1145	-	hypothetical protein	0.0322581
ETAE_3307	glgB	glycogen branching protein	0.0357143
ETAE_3385	-	cell division protein	0.038674
ETAE_1939	-	hypothetical protein	0.04
ETAE_2820	bglG2	transcriptional antiterminator	0.04
ETAE_3383	-	cellulose synthase subunit B	0.04
ETAE_1066	-	hypothetical protein	0.0410959
ETAE_2124	-	ABC transporter	0.0413223
ETAE_0283	cadB1	lysine/cadaverine transport protein	0.0415335
ETAE_2864	-	membrane efflux protein	0.0416667
ETAE_2867	-	amino acid transporter	0.0434783
ETAE_3389	-	inner membrane protein possibly involved in cellulose synthesis	0.0454545
ETAE_2868	gadB2	glutamate decarboxylase	0.0461538
ETAE_3384	bcsA	cellulose synthase catalytic subunit	0.0487805
ETAE_0365	-	hypothetical protein	0.0546875
ETAE_0586	-	outer membrane protein	0.0549451
ETAE_2493	-	hypothetical protein	0.0560748
ETAE_1733	-	outer membrane protein	0.0566667
ETAE_3349	uspB	universal stress protein	0.0576923
ETAE_3386	-	hypothetical protein	0.0606061
ETAE_1584	-	hypothetical protein	0.0666667
ETAE_2597	-	deoxyribodipyrimidine photo-lyase	0.0666667
ETAE_0284	cadA1	lysine decarboxylase 1	0.0671141
ETAE_2341	-	molybdopterin oxidoreductase subunit alpha	0.0689655
ETAE_2991	-	hypothetical protein	0.08
ETAE_2230	-	arginine ABC transporter ATP-binding protein	0.0837209
ETAE_0306	-	hypothetical protein	0.0837438
ETAE_0207	psiE	phosphate-starvation-inducible protein PsiE	0.0909091
ETAE_0446	-	hypothetical protein	0.0909091
ETAE_1303	cspA	major cold shock protein	0.0912698
ETAE_1246	-	hypothetical protein	0.0931677
ETAE_0334	sugE	quaternary ammonium compound-resistance protein SugE	0.09375
ETAE_2682	-	glycogen phosphorylase	0.09375
ETAE_3204	mscL	large-conductance mechanosensitive channel	0.0960452
ETAE_2234	artJ	arginine 3rd transport system periplasmic binding protein	0.096463
ETAE_1843	phsC	thiosulfate reductase cytochrome B subunit	0.1
ETAE_2369	-	lipopolysaccharide glycosyltransferase	0.1
ETAE_3101	-	hypothetical protein	0.107143
ETAE_2232	-	arginine transporter permease subunit	0.108108
ETAE_1838	purT	phosphoribosylglycinamide formyltransferase 2	0.109155
ETAE_0474	-	hypothetical protein	0.109375
ETAE_3253	codB	cytosine permease	0.109589
ETAE_2759	-	hypothetical protein	0.113636
ETAE_1181	-	hypothetical protein	0.117647
ETAE_1768	-	hypothetical protein	0.117647
ETAE_0713	argA	N-acetylglutamate synthase	0.122449
ETAE_2896	hyfH	hydrogenase 4 subunit H	0.125
ETAE_2990	-	cyclopropane-fatty-acyl-phospholipid synthase	0.125
ETAE_3482	argC	N-acetyl-gamma-glutamyl-phosphate reductase	0.125
ETAE_3111	argI	ornithine carbamoyltransferase subunit I	0.127907
ETAE_2901	fdhF2	formate dehydrogenase H	0.130435
ETAE_1568	-	sodium:dicarboxylate symporter	0.133333
ETAE_2600	kdpA	potassium-transporting ATPase subunit A	0.133333
ETAE_1942	-	hypothetical protein	0.136364
ETAE_2386	-	LysR family transcriptional regulator	0.136364
ETAE_2242	-	hypothetical protein	0.136842
ETAE_1730	-	ArsR family transcriptional regulator	0.137931
ETAE_0785	gadC	glutamate/gamma-aminobutyrate antiporter	0.142857
ETAE_0658	pdhR	pyruvate dehydrogenase complex repressor	0.147029
ETAE_3001	hyaA	hydrogenase-1 small subunit	0.147368
ETAE_3306	glgC1	glucose-1-phosphate adenylyltransferase	0.151515
ETAE_2070	ndh	NADH dehydrogenase, FAD-containing subunit	0.152461
ETAE_1770	-	hypothetical protein	0.15625
ETAE_1305	cspH	cold shock protein	0.16
ETAE_1750	ydgI	arginine/ornithine antiporter	0.161905
ETAE_0937	-	hypothetical protein	0.162162
ETAE_1015	-	hypothetical protein	0.166667
ETAE_2700	purE	phosphoribosylaminoimidazole carboxylase catalytic subunit	0.166667
ETAE_2897	hycG	hydrogenase activity	0.166667
ETAE_0989	bolA	transcriptional regulator BolA	0.172316
ETAE_1263	-	hypothetical protein	0.173913
ETAE_2181	focA	formate transporter	0.175365
ETAE_3346	-	magnesium-translocating P-type ATPase	0.175862
ETAE_2900	fdhF1	formate dehydrogenase	0.175926
ETAE_2178	serC	phosphoserine aminotransferase	0.177419
ETAE_1769	-	lipoprotein	0.177778
ETAE_2894	hycD	hydrogenase 3 membrane subunit	0.181818
ETAE_2895	hycE	hydrogenase 3 large subunit	0.181818
ETAE_3128	-	hypothetical protein	0.181818
ETAE_1826	-	outer membrane protein (porin)	0.187908
ETAE_2231	-	cationic amino acid ABC transporter substrate-binding protein	0.190299
ETAE_0003	recF	recombinational DNA repair ATPase	0.2
ETAE_1428	-	class I and II aminotransferase	0.2
ETAE_1884	cadB3	lysine/cadaverine transport protein (APC family)	0.2
ETAE_2048	hchA	molecular chaperone	0.2
ETAE_2360	-	hypothetical protein	0.2
ETAE_2672	caiF	DNA-binding transcriptional activator	0.2
ETAE_2988	-	hypothetical protein	0.2
ETAE_2732	yfiD	autonomous glycyl radical cofactor GrcA	0.204769
ETAE_1016	-	hypothetical protein	0.205882
ETAE_3247	-	acetylornithine and succinylornithine	0.205882
ETAE_3129	-	DNA-binding transcriptional regulator	0.206897
ETAE_2296	-	hypothetical protein	0.207317
ETAE_0186	purH	bifunctional phosphoribosylaminoimidazolecarboxamide formyltransferase/IMP cyclohydrolase	0.207424
ETAE_0936	-	hypothetical protein	0.208333
ETAE_2649	lipB	lipoate-protein ligase B	0.20904
ETAE_2993	appB	cytochrome BD-II oxidase subunit II	0.210526
ETAE_0952	proY	proline-specific permease ProY	0.212121
ETAE_1248	pyrD	dihydroorotate dehydrogenase 2	0.214286
ETAE_2233	-	arginine transporter permease subunit	0.214286
ETAE_2701	purK	phosphoribosylaminoimidazole carboxylase	0.216
ETAE_2992	-	hypothetical protein	0.217391
ETAE_0593	carA	carbamoylphosphate synthase small subunit	0.217988
ETAE_3000	hyaB	hydrogenase 1 large subunit	0.218391
ETAE_0016	-	hypothetical protein	0.220779
ETAE_2968	-	global DNA-binding transcriptional dual regulator H-NS	0.221429
ETAE_0683	-	hypothetical protein	0.222222
ETAE_1726	-	chemotaxis sensory transducer family protein	0.222222
ETAE_3545	-	xanthine/uracil permease	0.222222
ETAE_0692	sfsA	sugar fermentation stimulation protein A	0.223022
ETAE_1729	-	Co/Zn/Cd cation transporter	0.230769
ETAE_2410	cvpA	colicin V production protein	0.231719
ETAE_3125	pyrB	aspartate carbamoyltransferase	0.234483
ETAE_2994	appC	cytochrome oxidase subunit I	0.235294
ETAE_0351	miaA	tRNA delta(2)-isopentenylpyrophosphate transferase	0.236842
ETAE_0726	-	hypothetical protein	0.238095
ETAE_1098	purC	phosphoribosylaminoimidazole-succinocarboxamide synthase	0.242744
ETAE_0383	-	hypothetical protein	0.246106
ETAE_2324	-	transcriptional regulator	0.246377
ETAE_0441	-	transporter protein	0.25
ETAE_0549	-	hypothetical protein	0.25
ETAE_0935	-	hypothetical protein	0.25
ETAE_2729	-	branched-chain amino acid permease	0.25
ETAE_3251	-	major facilitator superfamily protein	0.25
ETAE_1174	-	hypothetical protein	0.25641
ETAE_2899	hycI	hydrogenase 3 maturation protease	0.257143
ETAE_2452	vacJ	surface lipoprotein	0.261538
ETAE_0698	-	hypothetical protein	0.263158
ETAE_3493	glnA	glutamine synthetase	0.264624
ETAE_1164	-	hypothetical protein	0.265306
ETAE_0555	-	hypothetical protein	0.266667
ETAE_1877	-	AMP nucleosidase	0.266667
ETAE_2022	-	zinc metalloproteinase aureolysin	0.266667
ETAE_2598	-	hypothetical protein	0.266667
ETAE_2136	cspI	major cold shock protein	0.267217
ETAE_0774	purL	phosphoribosylformylglycinamidine synthase	0.269663
ETAE_1146	-	hypothetical protein	0.272727
ETAE_1844	phsB	hydrogen sulfide production: iron- sulfur subunit; electron transfer	0.272727
ETAE_2898	hycH	formate hydrogenlyase maturation	0.272727
ETAE_3381	-	cellulose synthase operon C domain-containing protein	0.272727
ETAE_1086	purM	phosphoribosylformylglycinamidine cyclo-ligase	0.273504
ETAE_2712	pyrG	CTP synthetase	0.273854
ETAE_2270	-	Fe-S oxidoreductase	0.277778
ETAE_0397	yhbY	RNA-binding protein YhbY	0.279919
ETAE_0245	-	hypothetical protein	0.280168
ETAE_0342	psd	phosphatidylserine decarboxylase	0.28125
ETAE_2858	csrA	carbon storage regulator	0.282915
ETAE_0958	queA	S-adenosylmethionine:tRNA-ribosyltransferase-isomerase (queuine synthetase)	0.283582
ETAE_2327	rhlE	ATP-dependent RNA helicase	0.283951
ETAE_2999	hyaC	hydrogenase 1 b-type cytochrome subunit	0.284091
ETAE_0161	trkH1	Trk-type K+ transport system, membrane component	0.285714
ETAE_0951	brnQ	branched-chain amino acid transport system II carrier protein	0.285714
ETAE_2320	-	diguanylate cyclase	0.285714
ETAE_3119	-	glutathione S-transferase domain protein	0.285714
ETAE_3541	pstB	ABC-type phosphate transport system, peripheral membrane ATPase component	0.285714
ETAE_3347	-	phosphate transporter	0.291667
ETAE_1185	lysP	lysine transporter	0.293413
ETAE_1669	cdfA	cyclopropane-fatty-acyl-phospholipid synthase	0.294118
ETAE_0575	-	hypothetical protein	0.296296
ETAE_3185	-	hypothetical protein	0.296961
ETAE_1414	-	ABC transporter substrate-binding protein	0.3
ETAE_1807	btuC	vtamin B12-transporter permease	0.3
ETAE_1930	-	indole-3-pyruvate decarboxylase	0.3
ETAE_2684	-	anti-sigma regulatory factor	0.3
ETAE_2887	phoA	alkaline phosphatase	0.3
ETAE_3517	kup	K+ transporter	0.3
ETAE_1088	uraA2	xanthine/uracil permease	0.301587
ETAE_1581	-	hypothetical protein	0.302326
ETAE_1084	speG	spermidine acetyltransferase	0.303571
ETAE_3163	-	xanthine/uracil/vitamin C permease	0.303571
ETAE_1702	-	formate--tetrahydrofolate ligase	0.305085
ETAE_0786	gadB1	glutamate decarboxylase	0.307692
ETAE_2685	-	anti-anti-sigma regulatory factor (antagonist of anti-sigma factor)	0.308642
ETAE_0943	-	amino acid permease	0.310345
ETAE_2998	hyaD	hydrogenase 1 maturation protease	0.3125
ETAE_0933	-	hypothetical protein	0.315789
ETAE_2266	dacC	D-alanyl-D-alanine carboxypeptidase	0.315789
ETAE_0442	-	hypothetical protein	0.316456
ETAE_0592	dapB	dihydrodipicolinate reductase	0.318182
ETAE_3382	-	endo-1,4-D-glucanase	0.318182
ETAE_2909	prp40	hypothetical protein	0.319149
ETAE_2411	-	hypothetical protein	0.32
ETAE_0391	-	hypothetical protein	0.323529
ETAE_1276	-	hypothetical protein	0.323529
ETAE_3230	rpsJ	30S ribosomal protein S10	0.324211
ETAE_2713	mazG	nucleoside triphosphate pyrophosphohydrolase	0.324324
ETAE_3492	yihK	GTP-binding protein	0.324376
ETAE_3186	-	hypothetical protein	0.325191
ETAE_2342	-	hypothetical protein	0.326667
ETAE_0445	rsmC1	16S RNA G1207 methylase RsmC	0.328947
ETAE_2592	phnA	alkylphosphonate utilization operon protein PhnA	0.330275
ETAE_2819	suhB	inositol monophosphatase	0.331395
ETAE_0201	lysC	aspartate kinase III	0.333333
ETAE_0633	murF	UDP-N-acetylmuramoyl-tripeptide--D-alanyl-D-alanine ligase	0.333333
ETAE_1289	-	hypothetical protein	0.333333
ETAE_2082	pyrF	OMP decarboxylase; OMPDCase; OMPdecase	0.333333
ETAE_2997	hyaE	hydrogenase-1 operon protein	0.333333
ETAE_3093	-	ErfK/YbiS/YcfS/YnhG family protein	0.333333
ETAE_3443	glpX	fructose 1,6-bisphosphatase II	0.333333
ETAE_1087	upp	uracil phosphoribosyltransferase	0.338323
ETAE_1880	-	peptidase T	0.338983
ETAE_1311	-	integral membrane protein	0.342857
ETAE_0185	purD	phosphoribosylamine-glycine ligase	0.343348
ETAE_1502	-	response regulator receiver protein	0.344262
ETAE_2518	ybiT	ATP-binding component of a transport system	0.344444
ETAE_0674	yadH	transporter	0.346154
ETAE_3540	pstA	phosphate ABC transporter permease	0.347826
ETAE_3464	-	hypothetical protein	0.348659
ETAE_1738	asrC	anaerobic sulfite reductase subunit C	0.348837
ETAE_3068	-	hypothetical protein	0.349398
ETAE_0631	ftsI	peptidoglycan synthetase/penicillin-binding protein 2	0.350365
ETAE_3267	mrcA2	penicillin-binding protein	0.351351
ETAE_3343	-	lysophospholipase	0.351852
ETAE_2561	-	hypothetical protein	0.353659
ETAE_0022	-	hypothetical protein	0.353846
ETAE_0268	yneH	glutaminase	0.357143
ETAE_3135	mreD	rod shape-determining protein MreD	0.357143
ETAE_3148	panF	sodium/panthothenate symporter	0.357143
ETAE_1019	apt	adenine phosphoribosyltransferase	0.36
ETAE_2650	lipA	lipoate synthase	0.362791
ETAE_0634	mraY	phospho-N-acetylmuramoyl-pentapeptide-transferase	0.363636
ETAE_1271	-	membrane protein	0.363636
ETAE_3438	menA	1,4-dihydroxy-2-naphthoate octaprenyltransferase	0.363636
ETAE_1175	dinG	ATP-dependent DNA helicase	0.365079
ETAE_0021	-	hypothetical protein	0.366667
ETAE_2414	dedA	integral membrane protein	0.366667
ETAE_3081	-	hypothetical protein	0.367347
ETAE_3189	-	Fe-S oxidoreductase	0.367647
ETAE_2397	ackA	acetate kinase	0.368293
ETAE_0205	-	Na+/H+-dicarboxylate symporter	0.368421
ETAE_3542	phoU	phosphate uptake regulator	0.368421
ETAE_1065	-	protease	0.368932
ETAE_3461	-	phosphoglyceromutase	0.369792
ETAE_0594	carB	carbamoylphosphate synthase large subunit	0.370482
ETAE_1406	prfA	peptide chain release factor 1	0.371429
ETAE_2170	cspG	old-shock domain family protein	0.372027
ETAE_2055	-	hypothetical protein	0.373333
ETAE_0384	argR	arginine repressor	0.374384
ETAE_0463	-	phosphate/sulfate permease	0.375
ETAE_0962	secF	preprotein translocase subunit SecF	0.378378
ETAE_3122	-	voltage-gated potassium channel	0.378378
ETAE_1511	-	multiple antibiotic transporter	0.378641
ETAE_1018	-	hypothetical protein	0.379085
ETAE_0239	alr	alanine racemase	0.37931
ETAE_2675	-	virulence-related outer membrane protein	0.37963
ETAE_2950	rpiA	ribose-5-phosphate isomerase A	0.379845
ETAE_1535	trpE	anthranilate synthase component I	0.380952
ETAE_2002	cbiC	precorrin-8X methylmutase	0.380952
ETAE_2101	fabH	3-oxoacyl-ACP synthase	0.381356
ETAE_2047	-	hypothetical protein	0.382353
ETAE_0650	coaE	dephospho-CoA kinase	0.384615
ETAE_2504	-	rhodanese-related sulfurtransferase	0.384615
ETAE_3124	pyrI	aspartate carbamoyltransferase regulatory subunit	0.384824
ETAE_2647	dacA	D-alanyl-D-alanine carboxypeptidase	0.386861
ETAE_2206	infA	translation initiation factor IF-1	0.388747
ETAE_1641	-	Gifsy-1 prophage protein	0.388889
ETAE_2878	ispF	2-C-methyl-D-erythritol 2,4-cyclodiphosphate synthase	0.388889
ETAE_1262	pqiB	paraquat-inducible protein B	0.389831
ETAE_1452	eda	keto-hydroxyglutarate-aldolase/keto-deoxy-phosphogluconate aldolase	0.390244
ETAE_2963	speA	arginine decarboxylase	0.390244
ETAE_1808	-	hypothetical protein	0.391304
ETAE_2171	lpxK	tetraacyldisaccharide 4'-kinase	0.391304
ETAE_2313	rsuA	16S rRNA uridine-516 pseudouridylate synthase	0.391304
ETAE_3432	rpmE	50S ribosomal protein L31	0.392762
ETAE_1497	-	hypothetical protein	0.394737
ETAE_0934	-	hypothetical protein	0.398601
ETAE_0133	rhtC	threonine efflux system	0.4
ETAE_0467	glnE	glutamine synthetase	0.4
ETAE_0648	-	zinc-binding protein	0.4
ETAE_0649	-	hypothetical protein	0.4
ETAE_0772	tadA	tRNA-specific adenosine deaminase	0.4
ETAE_0773	-	transglycosylase	0.4
ETAE_0778	nadE	NAD synthase	0.4
ETAE_0783	apbE	thiamine biosynthesis lipoprotein	0.4
ETAE_0941	-	hypothetical protein	0.4
ETAE_2062	cobB	NAD-dependent deacetylase	0.4
ETAE_2127	-	hypothetical protein	0.4
ETAE_2282	hisI	phosphoribosyl-AMP cyclohydrolase/phosphoribosyl-ATP pyrophosphatase	0.4
ETAE_2412	folC	bifunctional folylpolyglutamate synthase/ dihydrofolate synthase	0.4
ETAE_2416	-	aspartate-semialdehyde dehydrogenase	0.4
ETAE_2541	pbpG	D-alanyl-D-alanine endopeptidase	0.4
ETAE_2982	-	uridine phosphorylase	0.4
ETAE_3064	dnaQ2	Orf81 bacteriophage 186	0.4
ETAE_3243	-	hypothetical protein	0.4
ETAE_3325	-	regulatory protein	0.4
ETAE_0119	cyaA	adenylate cyclase	0.401709
ETAE_3342	-	cof family hydrolase	0.401869
ETAE_0072	waaA	3-deoxy-D-manno-octulosonic-acid transferase	0.402439
ETAE_0673	yadG	ABC transporter ATP-binding protein	0.404255
ETAE_1836	cfa	cyclopropane-fatty-acyl-phospholipid synthase	0.405941
ETAE_1143	-	hypothetical protein	0.406528
ETAE_1398	-	translation-associated GTPase	0.407895
ETAE_1767	hrpA	ATP-dependent helicase	0.408163
ETAE_0559	trxC	thioredoxin 2	0.409091
ETAE_1862	-	hypothetical protein	0.409091
ETAE_0508	-	anti-sigma B factor antagonist	0.410256
ETAE_2197	-	DNA recombination-associated ATPase RarA	0.411765
ETAE_0061	rph	RNase PH	0.413793
ETAE_0716	-	ThiF family protein	0.413793
ETAE_0720	-	hypothetical protein	0.413793
ETAE_2286	-	hypothetical protein	0.413793
ETAE_1575	-	serine transporter	0.415385
ETAE_0605	rluA	ribosomal large subunit pseudouridine synthase A	0.416667
ETAE_0777	-	two-component system response regulator	0.416667
ETAE_2877	truD	tRNA pseudouridine synthase D	0.416667
ETAE_3472	trmA	tRNA (uracil-5-)-methyltransferase	0.416667
ETAE_3366	-	hypothetical protein	0.417476
ETAE_3225	rplV	50S ribosomal protein L22	0.418525
ETAE_1573	-	hypothetical protein	0.418605
ETAE_1000	-	cof family hydrolase	0.419355
ETAE_1853	-	hypothetical protein	0.419355
ETAE_1127	-	acetyltransferase	0.42
ETAE_1487	ansA	asparaginase	0.42
ETAE_0670	hpt	hypoxanthine-guanine phosphoribosyltransferase	0.420561
ETAE_0632	murE	UDP-N-acetylmuramyl tripeptide synthase	0.421053
ETAE_1486	pncA	nicotinamidase/pyrazinamidase	0.421053
ETAE_0462	-	signal transduction protein	0.421687
ETAE_2827	dniR	membrane-bound lytic murein transglycosylase D	0.422156
ETAE_1085	purN	phosphoribosylglycinamide formyltransferase	0.423077
ETAE_3203	trkH2	Trk system potassium uptake protein	0.423077
ETAE_3330	-	methyltransferase	0.423077
ETAE_0714	amiC	N-acetylmuramoyl-L-alanine amidase	0.424242
ETAE_2595	-	hypothetical protein	0.424242
ETAE_2870	hdeB	acid-resistance protein	0.424779
ETAE_3228	rplD	50S ribosomal protein L4	0.428476
ETAE_1256	-	ion transport protein	0.428571
ETAE_1274	helD	DNA helicase IV	0.428571
ETAE_1395	-	nucleotide-binding protein	0.428571
ETAE_1426	argS	arginyl-tRNA synthetase	0.428571
ETAE_2645	rodA	cell wall shape-determining protein	0.428571
ETAE_3201	-	16S rRNA methyltransferase B	0.428571
ETAE_3380	-	diguanylate cyclase/phosphodiesterase	0.428571
ETAE_2111	-	dihydroorotase	0.42953
ETAE_0765	-	hypothetical protein	0.43038
ETAE_1545	-	23S rRNA pseudouridylate synthase/pseudouridine synthase	0.431818
ETAE_0464	-	phosphate transport regulator	0.433333
ETAE_1456	yoaA	ATP-dependent helicase	0.433333
ETAE_2853	-	hypothetical protein	0.434783
ETAE_0095	ppiC	parvulin-like peptidyl-prolyl isomerase	0.4375
ETAE_0470	-	amino acid transporter	0.4375
ETAE_1138	-	hypothetical protein	0.4375
ETAE_1163	yohK	inner membrane protein	0.4375
ETAE_1314	-	hypothetical protein	0.4375
ETAE_2362	-	hydrogenase 2-specific chaperone	0.4375
ETAE_2415	truA	tRNA pseudouridine synthase A	0.4375
ETAE_3257	rpe	ribulose-phosphate 3-epimerase	0.4375
ETAE_3270	-	hypothetical protein	0.4375
ETAE_1188	udk	uridine kinase	0.438356
ETAE_1850	pykF	pyruvate kinase	0.43871
ETAE_2720	recO	DNA repair protein	0.44
ETAE_2962	speB	agmatinase	0.440678
ETAE_0495	ptsN	sugar-specific enzyme IIA component of PTS	0.441176
ETAE_0456	rpsU	30S ribosomal protein S21	0.441209
ETAE_2260	-	UDP-diphosphatase	0.442308
ETAE_1819	-	hypothetical protein	0.444068
ETAE_2333	-	regulatory system sensor kinase	0.444444
ETAE_2451	fadL	long-chain fatty acid transport protein	0.444444
ETAE_3136	mreC	cell wall structural complex MreBCD transmembrane component	0.444444
ETAE_2409	-	amidophosphoribosyltransferase	0.445438
ETAE_0737	rpsB	30S ribosomal protein S2	0.446028
ETAE_0978	pgpA	phosphatidylglycerophosphatase A	0.447368
ETAE_3246	-	hypothetical protein	0.447368
ETAE_2958	epd	D-erythrose 4-phosphate dehydrogenase	0.447514
ETAE_0266	trmB	tRNA (guanine-N(7))-methyltransferase	0.448087
ETAE_2104	-	hypothetical protein	0.448393
ETAE_0740	frr	ribosome recycling factor	0.448473
ETAE_1420	torD2	cytoplasmic chaperone TorD family protein	0.44898
ETAE_1131	ptsI	phosphoenolpyruvate-protein phosphotransferase	0.449416
ETAE_1090	-	DNA replication initiation factor	0.449704
ETAE_0640	ftsQ	cell division protein FtsQ	0.45
ETAE_2097	fabF2	3-oxoacyl-(acyl carrier protein) synthase II	0.45
ETAE_3258	dam	DNA adenine methylase	0.45
ETAE_2762	dps	DNA-binding ferritin-like protein	0.450172
ETAE_0742	uppS	UDP pyrophosphate synthase	0.450495
ETAE_0702	lgt	prolipoprotein diacylglyceryltransferase	0.450549
ETAE_2811	hscA	chaperone protein	0.450549
ETAE_0739	pyrH	uridylate kinase	0.453125
ETAE_0419	putP	Na+/proline symporter	0.454545
ETAE_1141	nupC	nucleoside transport protein	0.454545
ETAE_1149	mdoH	glucosyltransferase	0.454545
ETAE_1152	moeB	molybdopterin biosynthesis protein	0.454545
ETAE_1755	rstB	sensor protein	0.454545
ETAE_3130	-	peptidase U62 modulator of DNA gyrase	0.454545
ETAE_3222	rpmC	50S ribosomal protein L29	0.454545
ETAE_2802	ispG	4-hydroxy-3-methylbut-2-en-1-yl diphosphate synthase	0.45614
ETAE_3063	-	hypothetical protein	0.45679
ETAE_0012	glyS	glycyl-tRNA synthetase subunit beta	0.457143
ETAE_0140	-	hypothetical protein	0.457627
ETAE_1415	-	amino acid/peptide transporter	0.457627
ETAE_1714	-	dethiobiotin synthetase	0.458333
ETAE_2405	-	hypothetical protein	0.458333
ETAE_1279	yccW	SAM-dependent methyltransferase	0.458824
ETAE_3229	rplC	50S ribosomal protein L3	0.460131
ETAE_0073	wabH	glycosyltransferase	0.461538
ETAE_1014	aefA	potassium efflux protein KefA	0.461538
ETAE_1643	-	DNA-binding protein	0.461538
ETAE_2158	mukB	cell division protein	0.461538
ETAE_3193	yrdB	hypothetical protein	0.461538
ETAE_2970	-	hypothetical protein	0.462264
ETAE_1083	ppk	polyphosphate kinase	0.464286
ETAE_0560	-	tRNA/rRNA methyltransferase	0.465347
ETAE_0411	deaD	ATP-dependent RNA helicase DeaD	0.465364
ETAE_0497	rpoN	RNA polymerase factor sigma-54	0.466019
ETAE_0075	waaQ	heptosyl III transferase	0.466667
ETAE_0699	-	aminopeptidase	0.466667
ETAE_2113	ybbM	metal resistance protein	0.466667
ETAE_3156	-	hypothetical protein	0.466667
ETAE_3255	trpS2	tryptophanyl-tRNA synthetase	0.466667
ETAE_2741	smpB	small protein B, tmRNA-binding protein	0.468085
ETAE_0638	murC	UDP-N-acetylmuramate--L-alanine ligase	0.46875
ETAE_2805	-	hypothetical protein	0.468843
ETAE_0077	wabK	glycosyltransferase WabK	0.469388
ETAE_0547	-	hypothetical protein	0.469388
ETAE_2099	fabG2	3-ketoacyl-ACP reductase	0.469697
ETAE_0103	wecB	UDP-N-acetylglucosamine 2-epimerase	0.470588
ETAE_0356	-	hypothetical protein	0.470588
ETAE_0950	-	hypothetical protein	0.470588
ETAE_1046	hcaT	3-phenylpropionic acid transporter	0.470588
ETAE_1701	-	hypothetical protein	0.470588
ETAE_2817	-	hypothetical protein	0.470588
ETAE_1524	-	intracellular septation protein A	0.472393
ETAE_2056	purB2	adenylosuccinate lyase	0.472727
ETAE_0641	ftsA	cell division protein FtsA	0.473684
ETAE_1932	-	hypothetical protein	0.473684
ETAE_2545	-	tRNA-dihydrouridine synthase C	0.473684
ETAE_0479	prfC	peptide chain release factor RF-3	0.473988
ETAE_0449	-	hypothetical protein	0.475391
ETAE_1781	ydaO	C32 tRNA thiolase	0.47561
ETAE_1003	glnK	nitrogen regulatory protein P-II	0.47619
ETAE_2570	aroG	DAHP synthetase; phenylalanine repressible	0.47619
ETAE_0070	coaD	phosphopantetheine adenylyltransferase	0.477273
ETAE_0234	yjbN	tRNA-dihydrouridine synthase	0.478261
ETAE_1261	-	PqiA family integral membrane protein	0.478261
ETAE_0509	-	hypothetical protein	0.478992
ETAE_2852	-	cytochrome c assembly protein	0.48
ETAE_3065	-	hypothetical protein	0.48
ETAE_0295	-	hypothetical protein	0.480519
ETAE_0019	-	hypothetical protein	0.481481
ETAE_0102	wzzE	lipopolysaccharide biosynthesis protein WzzE	0.481481
ETAE_2336	gyrA	DNA gyrase subunit A	0.481928
ETAE_2851	ffh	signal recognition particle protein	0.482759
ETAE_0237	dnaB	replicative DNA helicase	0.484536
ETAE_3149	prmA	50S ribosomal protein L11 methyltransferase	0.484848
ETAE_0700	-	hypothetical protein	0.485714
ETAE_3062	-	hypothetical protein	0.485714
ETAE_3224	rpsC	30S ribosomal protein S3	0.486869
ETAE_0929	-	rpiR-family transcriptional regulator	0.487179
ETAE_2382	nuoE	NADH:ubiquinone oxidoreductase 24 kD subunit	0.487805
ETAE_2677	-	hypothetical protein	0.488372
ETAE_2183	pflA2	pyruvate-formate lyase-activating enzyme	0.488889
ETAE_3202	-	TrkA-N domain-containing protein	0.488889
ETAE_0583	lspA	lipoprotein signal peptidase	0.489796
ETAE_2364	hybC	hydrogenase 2 large subunit	0.489796
ETAE_3223	rplP	50S ribosomal protein L16	0.490683
ETAE_2319	-	alkaline phosphatase superfamily hydrolase	0.491803
ETAE_0582	ileS	isoleucyl-tRNA synthetase	0.492188
ETAE_3238	-	YheO domain-containing protein	0.492537
ETAE_1010	acrB	RND family, acridine/multidrug efflux pump	0.493506
ETAE_1176	fepE	ferric enterobactin transport protein	0.493506
ETAE_0067	rpmB	50S ribosomal protein L28	0.49483
ETAE_2608	-	LexA regulated protein/CopG domain-containing protein DNA-binding domain-containing protein	0.494845
ETAE_0004	gyrB	DNA gyrase subunit B	0.494949
ETAE_1503	galU	UTP--glucose-1-phosphate uridylyltransferase subunit	0.495238
ETAE_2925	prfB	protein chain release factor B	0.495305
ETAE_0361	yjfH	23S rRNA (guanosine-2'-O-)-methyltransferase	0.496296
ETAE_0171	nusG	transcription antiterminator	0.496873
ETAE_0959	tgt	queuine/archaeosine tRNA-ribosyltransferase	0.497207
ETAE_0367	rpsR	30S ribosomal protein S18	0.497215
ETAE_0174	rplJ	50S ribosomal protein L10	0.497477
ETAE_0366	rpsF	30S ribosomal protein S6	0.498467
ETAE_0137	zntA	zinc/cadmium/mercury/lead-transporting ATPase	0.499142
ETAE_0074	wabG	glucuronic acid transferase	0.5
ETAE_0152	tatC	twin arginine-targeting protein translocase TatC	0.5
ETAE_0281	-	hypothetical protein	0.5
ETAE_0503	yrbG	calcium/sodium:proton antiporter	0.5
ETAE_0527	gltB	glutamate synthase subunit alpha	0.5
ETAE_0550	rcsF	outer membrane lipoprotein	0.5
ETAE_0636	ftsW	cell division protein FtsW	0.5
ETAE_0694	hrpB	ATP-dependent RNA helicase HrpB	0.5
ETAE_0709	ptrA	protease III	0.5
ETAE_0741	dxr	1-deoxy-D-xylulose 5-phosphate reductoisomerase	0.5
ETAE_1081	phoR	phosphate regulon sensor protein	0.5
ETAE_1265	-	Lon protease	0.5
ETAE_1711	-	LysR family transcriptional regulator	0.5
ETAE_1786	-	permease	0.5
ETAE_1822	pfkB	6-phosphofructokinase	0.5
ETAE_2077	-	GntR family transcriptional regulator	0.5
ETAE_2189	-	major facilitator superfamily protein	0.5
ETAE_2235	-	methylated-DNA--protein-cysteine methyltransferase	0.5
ETAE_2283	-	nitrate/TMAO reductase, membrane-bound tetraheme cytochrome c subunit	0.5
ETAE_2310	ybiN	SAM-dependent methyltransferase	0.5
ETAE_2335	-	integral membrane sensor hybrid histidine kinase	0.5
ETAE_2347	moaA	molybdenum cofactor biosynthesis protein A	0.5
ETAE_2356	menB	naphthoate synthase	0.5
ETAE_2457	ccmE	cytochrome c-type biogenesis protein	0.5
ETAE_2556	-	hydrolase	0.5
ETAE_2646	rlpA	rare lipoprotein A	0.5
ETAE_2681	-	potassium transporter	0.5
ETAE_2689	-	bifunctional glutathionylspermidine	0.5
ETAE_2824	rnhA	ribonuclease H	0.5
ETAE_3071	-	hypothetical protein	0.5
ETAE_3092	-	integrase	0.5
ETAE_3134	maf	Maf-like protein	0.5
ETAE_3147	-	hypothetical protein	0.5
ETAE_3161	-	LysR family transcriptional regulator	0.5
ETAE_3194	aroE2	shikimate 5-dehydrogenase	0.5
ETAE_3236	-	hypothetical protein	0.5
ETAE_3237	-	hypothetical protein	0.5
ETAE_3406	-	hypothetical protein	0.5
ETAE_3433	priA	primosomal protein N (replication factor Y) - superfamily II helicase	0.5
ETAE_3486	-	hypothetical protein	0.5
ETAE_3496	-	hypothetical protein	0.5
ETAE_3510	-	EmrB/QacA subfamily drug resistance transporter	0.5
ETAE_3518	-	hypothetical protein	0.5
ETAE_3525	gidB	glucose-inhibited cell division protein B	0.5
ETAE_3531	-	F0F1-type ATP synthase subunit alpha	0.5
